# Supplementary material for: Association of genetic variants with patient reported quality of life and pain experience in patients in the UK NCRI Myeloma X Relapse [Intensive]) trial; an exploratory study
Source: Bone Marrow Transplant. 2022 Jun 29;57(10):1507–13. doi: 10.1038/s41409-022-01738-y (PMC9532240; doi:10.1038/s41409-022-01738-y)
Supplement: Supplementary file 1 — Supplementary table 1. Complete regression results organised by time point and by SNP with the results mentioned in the text highlighted. [file 41409_2022_1738_MOESM1_ESM.xlsx]

## Sheet: by time point
		BPI_Worstpain						BPI_Leastpain						BPI_Averagepain						BPI_Paininterferedwithgeneralactivities						QOL_Globalhealthstatus_QoL						QOL_PhysicalFunctioning						QOL_Pain						QOL_Fatigue
Time point	SNP	coef	se	ci_low	ci_high	pval	obs	coef	se	ci_low	ci_high	pval	obs	coef	se	ci_low	ci_high	pval	obs	coef	se	ci_low	ci_high	pval	obs	coef	se	ci_low	ci_high	pval	obs	coef	se	ci_low	ci_high	pval	obs	coef	se	ci_low	ci_high	pval	obs	coef	se	ci_low	ci_high	pval	obs
registration	rs1799971	0.39	-0.52	-0.64	1.41	0.46	150	-0.23	-0.38	-0.99	0.53	0.55	150	-0.07	-0.48	-1.01	0.87	0.89	147	0.08	-0.58	-1.08	1.23	0.89	147	-0.06	-4.04	-8.04	7.92	0.99	165	-0.37	-4.24	-8.75	8.01	0.93	166	0.71	-5.81	-10.76	12.19	0.9	167	-0.79	-4.7	-10.06	8.49	0.87	167
registration	rs2236861	0.49	-0.41	-0.33	1.31	0.24	152	0.09	-0.31	-0.52	0.7	0.78	152	0.26	-0.36	-0.44	0.97	0.46	149	0.34	-0.47	-0.59	1.28	0.47	149	-1.35	-3.28	-7.83	5.13	0.68	167	-0.46	-3.48	-7.32	6.4	0.89	168	2.84	-4.75	-6.55	12.22	0.55	169	0.81	-3.83	-6.76	8.37	0.83	169
registration	rs2562456	0.04	-0.38	-0.71	0.8	0.91	146	-0.07	-0.28	-0.62	0.48	0.81	146	-0.09	-0.33	-0.74	0.57	0.8	143	-0.4	-0.42	-1.24	0.43	0.34	143	0.56	-2.94	-5.25	6.36	0.85	161	0.62	-3.12	-5.55	6.79	0.84	162	2.26	-4.28	-6.19	10.71	0.6	163	-3.26	-3.41	-10	3.48	0.34	163
registration	rs8065080	0.37	-0.35	-0.31	1.05	0.29	152	0.13	-0.26	-0.38	0.64	0.61	152	0.56*	-0.3	-0.04	1.16	0.07	149	1.01	-0.4	0.22	1.79	0.012	149	-3.51	-2.7	-8.84	1.82	0.2	167	-4.06	-2.87	-9.72	1.6	0.16	168	5.54	-3.93	-2.21	13.29	0.16	169	1.13	-3.19	-5.16	7.42	0.72	169
registration	rs13361160	-0.27	-0.32	-0.91	0.36	0.39	152	-0.17	-0.24	-0.64	0.29	0.46	152	-0.14	-0.28	-0.7	0.42	0.62	149	0.35	-0.36	-0.37	1.07	0.34	149	3.03	-2.45	-1.82	7.88	0.22	167	2.79	-2.6	-2.35	7.94	0.28	168	0.69	-3.59	-6.4	7.77	0.85	169	-3.41	-2.89	-9.11	2.3	0.24	169
registration	rs1045642	0.18	-0.33	-0.48	0.85	0.58	152	-0.01	-0.25	-0.5	0.48	0.96	152	0.13	-0.3	-0.46	0.71	0.67	149	0.17	-0.38	-0.59	0.92	0.66	149	-2.32	-2.55	-7.35	2.72	0.36	167	-0.39	-2.69	-5.7	4.92	0.89	168	1.7	-3.69	-5.59	8.99	0.65	169	-0.79	-2.99	-6.68	5.11	0.79	169
registration	rs4680	-0.21	-0.32	-0.85	0.43	0.52	144	-0.18	-0.24	-0.66	0.3	0.47	144	-0.21	-0.29	-0.78	0.35	0.46	143	0.4	-0.37	-0.33	1.12	0.28	141	-0.4	-2.52	-5.37	4.57	0.87	158	-2.99	-2.64	-8.21	2.22	0.26	159	2.19	-3.64	-5.01	9.39	0.55	160	2.92	-2.92	-2.85	8.68	0.32	160
registration	rs2035282	-0.35	-0.28	-0.9	0.21	0.22	141	-0.11	-0.21	-0.53	0.32	0.61	141	-0.51	-0.25	-0.99	-0.02	0.04	140	-0.22	-0.33	-0.86	0.42	0.5	138	-0.6	-2.17	-4.88	3.69	0.78	156	-2.34	-2.31	-6.9	2.21	0.31	157	0.13	-3.19	-6.16	6.43	0.97	158	2.9	-2.57	-2.17	7.97	0.26	158
end PAD	rs1799971	-1.16	-0.61	-2.38	0.05	0.06	112	-0.81	-0.37	-1.55	-0.07	0.03	111	-0.93	-0.49	-1.91	0.05	0.06	111	-0.9	-0.75	-2.39	0.59	0.23	105	-2.26	-4.24	-10.66	6.14	0.6	126	3.42	-4.68	-5.84	12.68	0.47	125	-5.86	-6.39	-18.51	6.8	0.36	127	-0.93	-4.96	-10.75	8.89	0.85	125
end PAD	rs2236861	-0.23	-0.53	-1.27	0.81	0.66	113	-0.31	-0.32	-0.94	0.32	0.33	112	-0.36	-0.42	-1.18	0.47	0.39	112	0.01	-0.62	-1.22	1.24	0.99	106	0.08	-3.53	-6.91	7.07	0.98	127	3.06	-3.88	-4.61	10.73	0.43	126	-0.42	-5.33	-10.97	10.14	0.94	128	-0.09	-4.1	-8.2	8.02	0.98	126
end PAD	rs2562456	-0.15	-0.48	-1.1	0.8	0.76	108	0.03	-0.29	-0.55	0.61	0.92	107	-0.15	-0.38	-0.91	0.61	0.69	107	-0.05	-0.57	-1.19	1.08	0.93	101	3.41	-3.21	-2.94	9.77	0.29	122	4.54	-3.48	-2.35	11.43	0.19	121	-0.06	-4.8	-9.57	9.44	0.99	123	-8.37	-3.66	-15.62	-1.11	0.02	121
end PAD	rs8065080	-0.01	-0.42	-0.85	0.83	0.98	113	0.25	-0.26	-0.25	0.76	0.32	112	0.14	-0.33	-0.52	0.81	0.67	112	0.32	-0.49	-0.66	1.3	0.52	107	0.12	-2.86	-5.54	5.78	0.97	127	1.35	-3.18	-4.95	7.64	0.67	126	-1.12	-4.29	-9.6	7.37	0.8	128	-4.3	-3.32	-10.88	2.27	0.2	126
end PAD	rs13361160	-0.08	-0.39	-0.85	0.69	0.83	113	-0.42	-0.23	-0.88	0.04	0.07	112	-0.09	-0.31	-0.71	0.52	0.76	112	-0.38	-0.46	-1.29	0.53	0.41	106	5.83	-2.6	0.69	10.97	0.027	127	7.17	-2.83	1.56	12.77	0.013	126	-0.65	-3.98	-8.53	7.23	0.87	128	-5.45	-3.03	-11.44	0.55	0.07	126
end PAD	rs1045642	0.25	-0.4	-0.55	1.04	0.54	113	0.2	-0.24	-0.28	0.69	0.42	112	0.38	-0.32	-0.26	1.01	0.24	112	0.16	-0.48	-0.8	1.11	0.75	106	-0.97	-2.7	-6.32	4.38	0.72	127	-1.93	-2.96	-7.79	3.93	0.52	126	1.09	-4.05	-6.93	9.11	0.79	128	-2.7	-3.12	-8.88	3.48	0.39	126
end PAD	rs4680	0.35	-0.38	-0.41	1.1	0.36	108	0.14	-0.23	-0.31	0.59	0.54	107	0.18	-0.3	-0.42	0.79	0.55	107	0.38	-0.46	-0.52	1.29	0.4	102	2.45	-2.55	-2.61	7.51	0.34	122	-1.74	-2.79	-7.26	3.78	0.53	121	2.02	-3.83	-5.56	9.59	0.6	123	-0.92	-2.93	-6.72	4.89	0.76	121
end PAD	rs2035282	-0.09	-0.36	-0.8	0.62	0.8	105	0.16	-0.21	-0.25	0.57	0.45	104	-0.13	-0.28	-0.69	0.44	0.66	104	0.04	-0.42	-0.8	0.88	0.93	99	-2.19	-2.45	-7.03	2.65	0.37	119	-3.41	-2.59	-8.54	1.72	0.19	118	1.51	-3.59	-5.59	8.62	0.67	120	3.34	-2.75	-2.1	8.78	0.23	118
100 days	rs1799971	-1.13*	-0.63	-2.39	0.13	0.08	86	-0.7	-0.49	-1.67	0.27	0.15	85	-0.88	-0.55	-1.97	0.2	0.11	85	-0.69	-0.81	-2.3	0.92	0.4	83	7.2	-5.61	-3.95	18.35	0.2	91	10.89*	-5.68	-0.39	22.17	0.06	93	-7.29	-7.35	-21.88	7.3	0.32	93	-4.84	-6.27	-17.28	7.61	0.44	93
100 days	rs2236861	-0.14	-0.46	-1.06	0.78	0.77	86	-0.1	-0.35	-0.8	0.6	0.78	85	-0.04	-0.4	-0.83	0.75	0.92	85	-0.1	-0.59	-1.28	1.08	0.87	83	4.33	-4.12	-3.86	12.52	0.3	91	0.45	-4.26	-8	8.91	0.92	93	-1.05	-5.4	-11.77	9.67	0.85	93	-1.09	-4.58	-10.19	8.01	0.81	93
100 days	rs2562456	-0.67	-0.45	-1.57	0.22	0.14	81	-0.07	-0.35	-0.76	0.62	0.84	80	-0.56	-0.38	-1.32	0.19	0.14	80	-1.38	-0.55	-2.47	-0.28	0.014	78	10.21	-3.91	2.43	17.99	0.011	86	11.03	-3.97	3.14	18.92	0.007	88	-15.43	-4.97	-25.32	-5.54	0.003	88	-8.89	-4.47	-17.77	-0.01	0.05	88
100 days	rs8065080	0.59	-0.41	-0.22	1.4	0.15	87	-0.08	-0.32	-0.71	0.54	0.79	86	0.31	-0.35	-0.39	1.01	0.38	86	0.52	-0.51	-0.49	1.53	0.31	84	-1.57	-3.67	-8.85	5.72	0.67	92	-1.69	-3.77	-9.17	5.79	0.65	94	2.58	-4.77	-6.9	12.06	0.59	94	5.57	-4.02	-2.42	13.56	0.17	94
100 days	rs13361160	-0.28	-0.39	-1.06	0.49	0.47	86	-0.19	-0.3	-0.79	0.4	0.52	85	-0.36	-0.34	-1.03	0.3	0.28	85	-0.53	-0.48	-1.48	0.43	0.27	83	1.7	-3.52	-5.29	8.68	0.63	91	5.11	-3.51	-1.87	12.09	0.15	93	-6.86	-4.47	-15.74	2.03	0.13	93	-4.76	-3.82	-12.36	2.83	0.22	93
100 days	rs1045642	0.32	-0.37	-0.42	1.07	0.39	86	0.16	-0.29	-0.42	0.73	0.59	85	0.34	-0.32	-0.31	0.98	0.3	85	0.24	-0.47	-0.7	1.17	0.62	83	0.23	-3.4	-6.53	6.99	0.95	91	-2.51	-3.44	-9.35	4.33	0.47	93	2.16	-4.4	-6.57	10.9	0.62	93	2.65	-3.74	-4.77	10.07	0.48	93
100 days	rs4680	0.08	-0.35	-0.61	0.77	0.82	82	-0.19	-0.27	-0.74	0.35	0.49	81	-0.19	-0.3	-0.79	0.41	0.53	81	0.03	-0.45	-0.86	0.91	0.95	79	1.47	-3.17	-4.83	7.77	0.64	86	0.39	-3.12	-5.8	6.59	0.9	88	-5.05	-3.97	-12.95	2.84	0.21	88	-3.43	-3.43	-10.24	3.38	0.32	88
100 days	rs2035282	-0.04	-0.34	-0.71	0.63	0.9	82	-0.02	-0.26	-0.54	0.5	0.95	81	-0.14	-0.29	-0.71	0.43	0.64	81	0.03	-0.42	-0.81	0.87	0.95	79	-4.26	-3.08	-10.39	1.88	0.17	86	-3.29	-3.08	-9.42	2.83	0.29	88	-1.94	-3.83	-9.55	5.67	0.61	88	2.45	-3.36	-4.24	9.13	0.47	88
6 months	rs1799971	-0.57	-0.68	-1.93	0.78	0.4	86	-0.34	-0.49	-1.32	0.64	0.49	85	-0.25	-0.54	-1.33	0.83	0.65	86	-1.01	-0.71	-2.43	0.41	0.16	86	6.96	-5.08	-3.13	17.04	0.17	91	6.13	-5.53	-4.85	17.11	0.27	92	-6.64	-6.87	-20.28	7.01	0.34	92	-5.01	-6.79	-18.51	8.48	0.46	92
6 months	rs2236861	-0.27	-0.47	-1.21	0.67	0.57	86	-0.66	-0.33	-1.32	-0.01	0.05	85	-0.39	-0.38	-1.14	0.37	0.31	86	-0.53	-0.53	-1.59	0.53	0.32	86	3.76	-3.88	-3.95	11.48	0.34	92	-1.51	-4.25	-9.94	6.93	0.72	92	0.81	-5.29	-9.71	11.32	0.88	92	-0.81	-5.21	-11.15	9.54	0.88	92
6 months	rs2562456	-0.13	-0.54	-1.2	0.93	0.81	83	0.22	-0.38	-0.55	0.98	0.58	82	-0.13	-0.43	-0.99	0.73	0.76	83	-0.78	-0.57	-1.93	0.36	0.18	83	4.9	-4.14	-3.32	13.12	0.24	88	4.4	-4.49	-4.52	13.33	0.33	89	-7.26	-5.52	-18.24	3.72	0.19	89	-7.46	-5.46	-18.32	3.39	0.18	89
6 months	rs8065080	-0.13	-0.44	-1	0.74	0.76	87	0.08	-0.31	-0.55	0.7	0.81	86	-0.23	-0.35	-0.93	0.47	0.51	87	0.41	-0.49	-0.56	1.37	0.41	87	-4.23	-3.57	-11.33	2.86	0.24	92	-1.74	-3.9	-9.5	6.01	0.66	93	3.86	-4.83	-5.74	13.46	0.43	93	0.75	-4.79	-8.75	10.26	0.88	93
6 months	rs13361160	-0.34	-0.4	-1.14	0.47	0.41	86	-0.45	-0.29	-1.02	0.12	0.12	85	-0.4	-0.32	-1.03	0.24	0.22	86	-0.44	-0.46	-1.35	0.48	0.34	86	2.24	-3.37	-4.46	8.93	0.51	91	5.65	-3.62	-1.54	12.84	0.12	92	-3.78	-4.54	-12.79	5.23	0.41	92	-6.11	-4.45	-14.95	2.73	0.17	92
6 months	rs1045642	-0.14	-0.39	-0.92	0.63	0.71	86	-0.03	-0.28	-0.59	0.52	0.91	85	0.01	-0.31	-0.61	0.63	0.97	86	0.13	-0.45	-0.76	1.03	0.77	86	0.68	-3.28	-5.83	7.19	0.84	91	2.7	-3.5	-4.26	9.66	0.44	92	0.91	-4.36	-7.75	9.58	0.83	92	-2.6	-4.3	-11.13	5.94	0.55	92
6 months	rs4680	0.12	-0.37	-0.61	0.85	0.75	83	-0.02	-0.26	-0.53	0.49	0.94	83	-0.04	-0.29	-0.62	0.54	0.89	84	-0.03	-0.41	-0.85	0.79	0.94	83	1.28	-2.97	-4.61	7.18	0.67	88	-1.75	-3.15	-8	4.51	0.58	89	-4.31	-3.91	-12.08	3.46	0.27	89	-1.47	-3.85	-9.12	6.18	0.7	89
6 months	rs2035282	0.22	-0.36	-0.49	0.92	0.55	83	0.08	-0.26	-0.43	0.59	0.74	83	0.02	-0.28	-0.53	0.58	0.93	84	0.35	-0.41	-0.46	1.16	0.39	83	-4.14	-2.91	-9.92	1.65	0.16	88	-6.26	-3.08	-12.38	-0.13	0.05	89	-0.25	-3.84	-7.88	7.38	0.95	89	6.73	-3.8	-0.82	14.28	0.08	89

## Sheet: by SNP
		BPI_Worstpain						BPI_Leastpain						BPI_Averagepain						BPI_Paininterferedwithgeneralactivities						QOL_Globalhealthstatus_QoL						QOL_PhysicalFunctioning						QOL_Pain						QOL_Fatigue
Time point	SNP	coef	se	ci_low	ci_high	pval	obs	coef	se	ci_low	ci_high	pval	obs	coef	se	ci_low	ci_high	pval	obs	coef	se	ci_low	ci_high	pval	obs	coef	se	ci_low	ci_high	pval	obs	coef	se	ci_low	ci_high	pval	obs	coef	se	ci_low	ci_high	pval	obs	coef	se	ci_low	ci_high	pval	obs
registration	rs1045642	0.18	-0.33	-0.48	0.85	0.58	152	-0.01	-0.25	-0.5	0.48	0.96	152	0.13	-0.3	-0.46	0.71	0.67	149	0.17	-0.38	-0.59	0.92	0.66	149	-2.32	-2.55	-7.35	2.72	0.36	167	-0.39	-2.69	-5.7	4.92	0.89	168	1.7	-3.69	-5.59	8.99	0.65	169	-0.79	-2.99	-6.68	5.11	0.79	169
end PAD	rs1045642	0.25	-0.4	-0.55	1.04	0.54	113	0.2	-0.24	-0.28	0.69	0.42	112	0.38	-0.32	-0.26	1.01	0.24	112	0.16	-0.48	-0.8	1.11	0.75	106	-0.97	-2.7	-6.32	4.38	0.72	127	-1.93	-2.96	-7.79	3.93	0.52	126	1.09	-4.05	-6.93	9.11	0.79	128	-2.7	-3.12	-8.88	3.48	0.39	126
100 days	rs1045642	0.32	-0.37	-0.42	1.07	0.39	86	0.16	-0.29	-0.42	0.73	0.59	85	0.34	-0.32	-0.31	0.98	0.3	85	0.24	-0.47	-0.7	1.17	0.62	83	0.23	-3.4	-6.53	6.99	0.95	91	-2.51	-3.44	-9.35	4.33	0.47	93	2.16	-4.4	-6.57	10.9	0.62	93	2.65	-3.74	-4.77	10.07	0.48	93
6 months	rs1045642	-0.14	-0.39	-0.92	0.63	0.71	86	-0.03	-0.28	-0.59	0.52	0.91	85	0.01	-0.31	-0.61	0.63	0.97	86	0.13	-0.45	-0.76	1.03	0.77	86	0.68	-3.28	-5.83	7.19	0.84	91	2.7	-3.5	-4.26	9.66	0.44	92	0.91	-4.36	-7.75	9.58	0.83	92	-2.6	-4.3	-11.13	5.94	0.55	92
registration	rs13361160	-0.27	-0.32	-0.91	0.36	0.39	152	-0.17	-0.24	-0.64	0.29	0.46	152	-0.14	-0.28	-0.7	0.42	0.62	149	0.35	-0.36	-0.37	1.07	0.34	149	3.03	-2.45	-1.82	7.88	0.22	167	2.79	-2.6	-2.35	7.94	0.28	168	0.69	-3.59	-6.4	7.77	0.85	169	-3.41	-2.89	-9.11	2.3	0.24	169
end PAD	rs13361160	-0.08	-0.39	-0.85	0.69	0.83	113	-0.42	-0.23	-0.88	0.04	0.07	112	-0.09	-0.31	-0.71	0.52	0.76	112	-0.38	-0.46	-1.29	0.53	0.41	106	5.83	-2.6	0.69	10.97	0.027	127	7.17	-2.83	1.56	12.77	0.013	126	-0.65	-3.98	-8.53	7.23	0.87	128	-5.45	-3.03	-11.44	0.55	0.07	126
100 days	rs13361160	-0.28	-0.39	-1.06	0.49	0.47	86	-0.19	-0.3	-0.79	0.4	0.52	85	-0.36	-0.34	-1.03	0.3	0.28	85	-0.53	-0.48	-1.48	0.43	0.27	83	1.7	-3.52	-5.29	8.68	0.63	91	5.11	-3.51	-1.87	12.09	0.15	93	-6.86	-4.47	-15.74	2.03	0.13	93	-4.76	-3.82	-12.36	2.83	0.22	93
6 months	rs13361160	-0.34	-0.4	-1.14	0.47	0.41	86	-0.45	-0.29	-1.02	0.12	0.12	85	-0.4	-0.32	-1.03	0.24	0.22	86	-0.44	-0.46	-1.35	0.48	0.34	86	2.24	-3.37	-4.46	8.93	0.51	91	5.65	-3.62	-1.54	12.84	0.12	92	-3.78	-4.54	-12.79	5.23	0.41	92	-6.11	-4.45	-14.95	2.73	0.17	92
registration	rs1799971	0.39	-0.52	-0.64	1.41	0.46	150	-0.23	-0.38	-0.99	0.53	0.55	150	-0.07	-0.48	-1.01	0.87	0.89	147	0.08	-0.58	-1.08	1.23	0.89	147	-0.06	-4.04	-8.04	7.92	0.99	165	-0.37	-4.24	-8.75	8.01	0.93	166	0.71	-5.81	-10.76	12.19	0.9	167	-0.79	-4.7	-10.06	8.49	0.87	167
end PAD	rs1799971	-1.16	-0.61	-2.38	0.05	0.06	112	-0.81	-0.37	-1.55	-0.07	0.03	111	-0.93	-0.49	-1.91	0.05	0.06	111	-0.9	-0.75	-2.39	0.59	0.23	105	-2.26	-4.24	-10.66	6.14	0.6	126	3.42	-4.68	-5.84	12.68	0.47	125	-5.86	-6.39	-18.51	6.8	0.36	127	-0.93	-4.96	-10.75	8.89	0.85	125
100 days	rs1799971	-1.13*	-0.63	-2.39	0.13	0.08	86	-0.7	-0.49	-1.67	0.27	0.15	85	-0.88	-0.55	-1.97	0.2	0.11	85	-0.69	-0.81	-2.3	0.92	0.4	83	7.2	-5.61	-3.95	18.35	0.2	91	10.89*	-5.68	-0.39	22.17	0.06	93	-7.29	-7.35	-21.88	7.3	0.32	93	-4.84	-6.27	-17.28	7.61	0.44	93
6 months	rs1799971	-0.57	-0.68	-1.93	0.78	0.4	86	-0.34	-0.49	-1.32	0.64	0.49	85	-0.25	-0.54	-1.33	0.83	0.65	86	-1.01	-0.71	-2.43	0.41	0.16	86	6.96	-5.08	-3.13	17.04	0.17	91	6.13	-5.53	-4.85	17.11	0.27	92	-6.64	-6.87	-20.28	7.01	0.34	92	-5.01	-6.79	-18.51	8.48	0.46	92
registration	rs2035282	-0.35	-0.28	-0.9	0.21	0.22	141	-0.11	-0.21	-0.53	0.32	0.61	141	-0.51	-0.25	-0.99	-0.02	0.04	140	-0.22	-0.33	-0.86	0.42	0.5	138	-0.6	-2.17	-4.88	3.69	0.78	156	-2.34	-2.31	-6.9	2.21	0.31	157	0.13	-3.19	-6.16	6.43	0.97	158	2.9	-2.57	-2.17	7.97	0.26	158
end PAD	rs2035282	-0.09	-0.36	-0.8	0.62	0.8	105	0.16	-0.21	-0.25	0.57	0.45	104	-0.13	-0.28	-0.69	0.44	0.66	104	0.04	-0.42	-0.8	0.88	0.93	99	-2.19	-2.45	-7.03	2.65	0.37	119	-3.41	-2.59	-8.54	1.72	0.19	118	1.51	-3.59	-5.59	8.62	0.67	120	3.34	-2.75	-2.1	8.78	0.23	118
100 days	rs2035282	-0.04	-0.34	-0.71	0.63	0.9	82	-0.02	-0.26	-0.54	0.5	0.95	81	-0.14	-0.29	-0.71	0.43	0.64	81	0.03	-0.42	-0.81	0.87	0.95	79	-4.26	-3.08	-10.39	1.88	0.17	86	-3.29	-3.08	-9.42	2.83	0.29	88	-1.94	-3.83	-9.55	5.67	0.61	88	2.45	-3.36	-4.24	9.13	0.47	88
6 months	rs2035282	0.22	-0.36	-0.49	0.92	0.55	83	0.08	-0.26	-0.43	0.59	0.74	83	0.02	-0.28	-0.53	0.58	0.93	84	0.35	-0.41	-0.46	1.16	0.39	83	-4.14	-2.91	-9.92	1.65	0.16	88	-6.26	-3.08	-12.38	-0.13	0.05	89	-0.25	-3.84	-7.88	7.38	0.95	89	6.73	-3.8	-0.82	14.28	0.08	89
registration	rs2236861	0.49	-0.41	-0.33	1.31	0.24	152	0.09	-0.31	-0.52	0.7	0.78	152	0.26	-0.36	-0.44	0.97	0.46	149	0.34	-0.47	-0.59	1.28	0.47	149	-1.35	-3.28	-7.83	5.13	0.68	167	-0.46	-3.48	-7.32	6.4	0.89	168	2.84	-4.75	-6.55	12.22	0.55	169	0.81	-3.83	-6.76	8.37	0.83	169
end PAD	rs2236861	-0.23	-0.53	-1.27	0.81	0.66	113	-0.31	-0.32	-0.94	0.32	0.33	112	-0.36	-0.42	-1.18	0.47	0.39	112	0.01	-0.62	-1.22	1.24	0.99	106	0.08	-3.53	-6.91	7.07	0.98	127	3.06	-3.88	-4.61	10.73	0.43	126	-0.42	-5.33	-10.97	10.14	0.94	128	-0.09	-4.1	-8.2	8.02	0.98	126
100 days	rs2236861	-0.14	-0.46	-1.06	0.78	0.77	86	-0.1	-0.35	-0.8	0.6	0.78	85	-0.04	-0.4	-0.83	0.75	0.92	85	-0.1	-0.59	-1.28	1.08	0.87	83	4.33	-4.12	-3.86	12.52	0.3	91	0.45	-4.26	-8	8.91	0.92	93	-1.05	-5.4	-11.77	9.67	0.85	93	-1.09	-4.58	-10.19	8.01	0.81	93
6 months	rs2236861	-0.27	-0.47	-1.21	0.67	0.57	86	-0.66	-0.33	-1.32	-0.01	0.05	85	-0.39	-0.38	-1.14	0.37	0.31	86	-0.53	-0.53	-1.59	0.53	0.32	86	3.76	-3.88	-3.95	11.48	0.34	92	-1.51	-4.25	-9.94	6.93	0.72	92	0.81	-5.29	-9.71	11.32	0.88	92	-0.81	-5.21	-11.15	9.54	0.88	92
registration	rs2562456	0.04	-0.38	-0.71	0.8	0.91	146	-0.07	-0.28	-0.62	0.48	0.81	146	-0.09	-0.33	-0.74	0.57	0.8	143	-0.4	-0.42	-1.24	0.43	0.34	143	0.56	-2.94	-5.25	6.36	0.85	161	0.62	-3.12	-5.55	6.79	0.84	162	2.26	-4.28	-6.19	10.71	0.6	163	-3.26	-3.41	-10	3.48	0.34	163
end PAD	rs2562456	-0.15	-0.48	-1.1	0.8	0.76	108	0.03	-0.29	-0.55	0.61	0.92	107	-0.15	-0.38	-0.91	0.61	0.69	107	-0.05	-0.57	-1.19	1.08	0.93	101	3.41	-3.21	-2.94	9.77	0.29	122	4.54	-3.48	-2.35	11.43	0.19	121	-0.06	-4.8	-9.57	9.44	0.99	123	-8.37	-3.66	-15.62	-1.11	0.02	121
100 days	rs2562456	-0.67	-0.45	-1.57	0.22	0.14	81	-0.07	-0.35	-0.76	0.62	0.84	80	-0.56	-0.38	-1.32	0.19	0.14	80	-1.38	-0.55	-2.47	-0.28	0.014	78	10.21	-3.91	2.43	17.99	0.011	86	11.03	-3.97	3.14	18.92	0.007	88	-15.43	-4.97	-25.32	-5.54	0.003	88	-8.89	-4.47	-17.77	-0.01	0.05	88
6 months	rs2562456	-0.13	-0.54	-1.2	0.93	0.81	83	0.22	-0.38	-0.55	0.98	0.58	82	-0.13	-0.43	-0.99	0.73	0.76	83	-0.78	-0.57	-1.93	0.36	0.18	83	4.9	-4.14	-3.32	13.12	0.24	88	4.4	-4.49	-4.52	13.33	0.33	89	-7.26	-5.52	-18.24	3.72	0.19	89	-7.46	-5.46	-18.32	3.39	0.18	89
registration	rs4680	-0.21	-0.32	-0.85	0.43	0.52	144	-0.18	-0.24	-0.66	0.3	0.47	144	-0.21	-0.29	-0.78	0.35	0.46	143	0.4	-0.37	-0.33	1.12	0.28	141	-0.4	-2.52	-5.37	4.57	0.87	158	-2.99	-2.64	-8.21	2.22	0.26	159	2.19	-3.64	-5.01	9.39	0.55	160	2.92	-2.92	-2.85	8.68	0.32	160
end PAD	rs4680	0.35	-0.38	-0.41	1.1	0.36	108	0.14	-0.23	-0.31	0.59	0.54	107	0.18	-0.3	-0.42	0.79	0.55	107	0.38	-0.46	-0.52	1.29	0.4	102	2.45	-2.55	-2.61	7.51	0.34	122	-1.74	-2.79	-7.26	3.78	0.53	121	2.02	-3.83	-5.56	9.59	0.6	123	-0.92	-2.93	-6.72	4.89	0.76	121
100 days	rs4680	0.08	-0.35	-0.61	0.77	0.82	82	-0.19	-0.27	-0.74	0.35	0.49	81	-0.19	-0.3	-0.79	0.41	0.53	81	0.03	-0.45	-0.86	0.91	0.95	79	1.47	-3.17	-4.83	7.77	0.64	86	0.39	-3.12	-5.8	6.59	0.9	88	-5.05	-3.97	-12.95	2.84	0.21	88	-3.43	-3.43	-10.24	3.38	0.32	88
6 months	rs4680	0.12	-0.37	-0.61	0.85	0.75	83	-0.02	-0.26	-0.53	0.49	0.94	83	-0.04	-0.29	-0.62	0.54	0.89	84	-0.03	-0.41	-0.85	0.79	0.94	83	1.28	-2.97	-4.61	7.18	0.67	88	-1.75	-3.15	-8	4.51	0.58	89	-4.31	-3.91	-12.08	3.46	0.27	89	-1.47	-3.85	-9.12	6.18	0.7	89
registration	rs8065080	0.37	-0.35	-0.31	1.05	0.29	152	0.13	-0.26	-0.38	0.64	0.61	152	0.56*	-0.3	-0.04	1.16	0.07	149	1.01	-0.4	0.22	1.79	0.012	149	-3.51	-2.7	-8.84	1.82	0.2	167	-4.06	-2.87	-9.72	1.6	0.16	168	5.54	-3.93	-2.21	13.29	0.16	169	1.13	-3.19	-5.16	7.42	0.72	169
end PAD	rs8065080	-0.01	-0.42	-0.85	0.83	0.98	113	0.25	-0.26	-0.25	0.76	0.32	112	0.14	-0.33	-0.52	0.81	0.67	112	0.32	-0.49	-0.66	1.3	0.52	107	0.12	-2.86	-5.54	5.78	0.97	127	1.35	-3.18	-4.95	7.64	0.67	126	-1.12	-4.29	-9.6	7.37	0.8	128	-4.3	-3.32	-10.88	2.27	0.2	126
100 days	rs8065080	0.59	-0.41	-0.22	1.4	0.15	87	-0.08	-0.32	-0.71	0.54	0.79	86	0.31	-0.35	-0.39	1.01	0.38	86	0.52	-0.51	-0.49	1.53	0.31	84	-1.57	-3.67	-8.85	5.72	0.67	92	-1.69	-3.77	-9.17	5.79	0.65	94	2.58	-4.77	-6.9	12.06	0.59	94	5.57	-4.02	-2.42	13.56	0.17	94
6 months	rs8065080	-0.13	-0.44	-1	0.74	0.76	87	0.08	-0.31	-0.55	0.7	0.81	86	-0.23	-0.35	-0.93	0.47	0.51	87	0.41	-0.49	-0.56	1.37	0.41	87	-4.23	-3.57	-11.33	2.86	0.24	92	-1.74	-3.9	-9.5	6.01	0.66	93	3.86	-4.83	-5.74	13.46	0.43	93	0.75	-4.79	-8.75	10.26	0.88	93
